# Supplementary material for: Ancient proteins provide evidence of dairy consumption in eastern Africa
Source: Nat Commun. 2021 Jan 27;12:632. doi: 10.1038/s41467-020-20682-3 (PMC7841170; doi:10.1038/s41467-020-20682-3)
Supplement: Supplementary file 4 — Supplementary Data 1–9 [file 41467_2020_20682_MOESM4_ESM.xlsx]

## Sheet: Data 1 Sample information
Supplementary Data 1: Summary of all individuals from which calculus was sampled for proteomic analysis
Excavator ID/Context	MPI-SHH Sample ID	Protein Lab ID	Extraction method	Site	Country	Archaeological Period/date (calBP)
KDK1 SK106	DA-KAD10317-047	Z258	Modified FASP	Kadruka 1	Sudan	Neolithic-Kerma
		DA051a	SP3
KDK1 SK63	DA-KAD10317-024	Z257	Modified FASP	Kadruka 1	Sudan	Neolithic-Kerma
		DA052a	SP3
KDK1 SK16	DA-KAD10317-005	Z268	Modified FASP	Kadruka 1	Sudan	Neolithic-Kerma
		DA053a	SP3
KDK1 SK78	DA-KAD10317-033	Z272	Modified FASP	Kadruka 1	Sudan	Neolithic-Kerma
		DA054a	SP3
KDK1 SK68	DA-KAD10317-028	Z708	Modified FASP	Kadruka 1	Sudan	4139-3928
		DA317	SP3
KDK21 SK22	DA-KAD210317-003	Z449	Modified FASP	Kadruka 21	Sudan	Neolithic
		DA055a	SP3
KDK21 SK207	DA-KAD210317-019	Z455	FASP	Kadruka 21	Sudan	Neolithic
		DA057a	SP3
KDK21 SK237	DA-KAD210317-026	Z456	FASP	Kadruka 21	Sudan	Neolithic
		DA058a	SP3
KDK21 SK52	DA-KAD210317-005	Z462	FASP	Kadruka 21	Sudan	Neolithic
		DA059a	SP3
KDK21 SK129	DA-KAD210317-012	Z452	FASP	Kadruka 21	Sudan	Neolithic
		DA351	SP3
BMC 2013 T35	DA-BER0118-002	DA155	SP3	Berber Meroitic Cemetery	Sudan	Meroitic
BMC 2015 T38 B	DA-BER0118-005	DA156	SP3	Berber Meroitic Cemetery	Sudan	Meroitic
BMC 2012 T23	DA-BER0118-001	DA318	SP3	Berber Meroitic Cemetery	Sudan	Meroitic
BMC 2013 T38	DA-BER0118-003	DA319	SP3	Berber Meroitic Cemetery	Sudan	Meroitic
BMC 2016 T16 B	DA-BER0118-006	DA350	SP3	Berber Meroitic Cemetery	Sudan	Meroitic
ASW 19 2013 G1	DA-ATB0118-001.C	DA146	SP3	Atbara Setiet West Bank	Sudan	Unknown†
ASW 25 2013 G1	DA-ATB0118-002.C	DA151	SP3	Atbara Setiet West Bank	Sudan	Unknown†
ROS E5 2012 B5-SK124	DA-ROS0118-001.C	DA149	SP3	Roseires East Bank	Sudan	Unknown†
TARP 2017 G21	DA-TING0118-002	DA152	SP3	Tinga Archaeological Rescue Project	Sudan	Napata -Meroitic
TARP 2017 G32	DA-TING0118-003	DA153	SP3	Tinga Archaeological Rescue Project	Sudan	Napata -Meroitic
TARP 2017 G1	DA-TING0118-001	DA321	SP3	Tinga Archaeological Rescue Project	Sudan	Napata -Meroitic
KWC 2014 G1_T7	DA-KWE0118-001	DA150	SP3	Kweka cemetery	Sudan	Unknown
KWC 2016 T1	DA-KWE0118-002	DA320	SP3	Kweka cemetery	Sudan	Unknown
KCC (Kada14) T9	DA-KAT0118-001.A	DA322	SP3	Katakol Christian Cemetery	Sudan	Christian Period
Skeleton C 858/859, Bed rock section; DD 115-125.6	DA-LUK0317-018.B	DA143	SP3	Lukenya Hill (GvJm 202)	Kenya	3635–3475*
Skeleton A 533	DA-LUK0317-022.E	DA145	SP3	Lukenya Hill (GvJm 202)	Kenya	Pastoral Neolithic
703; West rocky sect; DD 75.5-85.5	DA-LUK0317-003	DA323	SP3	Lukenya Hill (GvJm 202)	Kenya	Pastoral Neolithic
243	DA-LUK0317-010	DA355	SP3	Lukenya Hill (GvJm 202)	Kenya	Pastoral Neolithic
180; DD 65.5 -75.5	DA-LUK0317-008	DA356	SP3	Lukenya Hill (GvJm 202)	Kenya	Pastoral Neolithic
Skeleton 1, 55	DA-MOL0317-001.A	DA144	SP3	Molo Cave (GoJi 3)	Kenya	1415–1320*
Box 32G	DA-MOL0317-019.C	DA345	SP3	Molo Cave (GoJi 3)	Kenya	Pastoral Neolithic
Individual 2, 107	DA-COL0317-002.C	DA324	SP3	Cole's Burial (GrJj 5a)	Kenya	Pastoral Neolithic
Indivdual 1, 107	DA-COL0317-001.B	DA325	SP3	Cole's Burial (GrJj 5a)	Kenya	3350-3180**
21 5a, loose tooth	DA-COL0317-003	DA346	SP3	Cole's Burial (GrJj 5a)	Kenya	Pastoral Neolithic
1 C	DA-PIC0317-001a	DA316	SP3	Pickford's Site (GvJn 14)	Kenya	Pastoral Neolithic
95B #9; 55495; MS 24.82-25; ME 14.30-15, SD 99.78-99.87	DA-JAR0317-006	DA344	SP3	Jarigole (GbJ 1)	Kenya	Mid-Holocene
8934 MS: 24.97; ME: 14.83, DS: 49	DA-JAR0417-009	DA357	SP3	Jarigole (GbJ 1)	Kenya	Mid-Holocene
54973; MS 21-22; ME 13-14, wall collapse	DA-JAR0417-034	DA358	SP3	Jarigole (GbJ 1)	Kenya	Mid-Holocene
Trench IV	DA-NJO0317-012.E	DA352	SP3	Njoro River Cave (GrJh 4)	Kenya	Pastoral Neolithic/Elmenteitan
Trench III, No. III A.A. Skull 22	DA-NJO0317-018	DA359	SP3	Njoro River Cave (GrJh 4)	Kenya	Pastoral Neolithic/Elmenteitan
Trench X1, layer 2	DA-NJO0317-010.G	DA360	SP3	Njoro River Cave (GrJh 4)	Kenya	Pastoral Neolithic/Elmenteitan
*Wang et al. 2020
**Prendergast et al. 2019
† Radiocarbon dating failed due to insuffient collagen

## Sheet: Data 2 proteins per sample
Supplementary Data 2: Total proteins identified in all samples. All samples were searched using both MASCOT and Byonic
Lab ID	Excavator ID	MPI ID	Lab ID	Extraction method	Site	Total protein IDs byonic*	Total Protein IDs Scaffold	Protein Clusters Scaffold	Protein FDR	Peptide FDR	Min peptide #
Z258	KDK1 SK106	DA-KAD10317-047	Z258	FASP	Kadruka 1	49/22	38	34	0	0	2
DA051a			DA051a	SP3		2019-02-04	3	3	0	0	3
Z257	KDK1 SK63	DA-KAD10317-024	Z257	FASP	Kadruka 1	2019-02-17	57	49	3.6	0.94	2
DA052a			DA052a	SP3		68/13	89	59	0	0	3
Z268	KDK1 SK16	DA-KAD10317-005	Z268	FASP	Kadruka 1	8/0	25	19	0	0	2
DA053a			DA053a	SP3		2019-01-05	23	18	4.5	0.9	2
Z272	KDK1 SK78	DA-KAD10317-033	Z272	FASP	Kadruka 1	2019-01-01	2	2	0	0	2
DA054a			DA054a	SP3		0/0	1	1	0	0	2
Z708	KDK1 SK68	DA-KAD10317-028	Z708	FASP	Kadruka 1	39/16	94	64	1.1	0.54	2
DA317			DA317	SP3		2019-05-23	41	24	0	0	2
Z449	KDK21 SK22	DA-KAD210317-003	Z449	FASP	Kadruka 21	2019-01-01	3	2	0	0	2
DA055a			DA055a	SP3		1/0	2	2	0	0	4
Z455	KDK21 SK207	DA-KAD210317-019	Z455	FASP	Kadruka 21	2019-01-01	1	1	0	0	5
DA057a			DA057a	SP3		65/13	108	90	0	0	5
Z456	KDK21 SK237	DA-KAD210317-026	Z456	FASP	Kadruka 21	1/0	1	1	0	0	5
DA058a			DA058a	SP3		161/55	372	220	0.3	0.18	2
Z462	KDK21 SK52	DA-KAD210317-005	Z462	FASP	Kadruka 21	2019-02-08	9	8	0	0	2
DA059a			DA059a	SP3		2019-02-07	12	7	0	0	2
Z452	KDK21 SK129	DA-KAD210317-012	Z452	FASP	Kadruka 21	2019-06-27	39	35	0	0	2
DA351			DA351	SP3		6/0	40	37	0	0	2
DA155	BMC 2013 T35	DA-BER0118-002	DA155	SP3	Berber Meroitic Cemetery	2019-06-18	17	7	0	0	2
DA156	BMC 2015 T38 B	DA-BER0118-005	DA156	SP3	Berber Meroitic Cemetery	2019-05-19	34	24	0	0	2
DA318	BMC 2012 T23	DA-BER0118-001	DA318	SP3	Berber Meroitic Cemetery	3/0	2	2	0	0	2
DA319	BMC 2013 T38	DA-BER0118-003	DA319	SP3	Berber Meroitic Cemetery	2019-03-09	16	7	0	0	2
DA350	BMC 2016 T16 B	DA-BER0118-006	DA350	SP3	Berber Meroitic Cemetery	32/16	65	40	1.6	0.41	2
DA146	ASW 19 2013 G1	DA-ATB0118-001.C	DA146	SP3	Atbara Setiet West Bank	2019-10-17	25	16	0	0	2
DA151	ASW 25 2013 G1	DA-ATB0118-002.C	DA151	SP3	Atbara Setiet West Bank	2019-01-21	45	34	0	0	2
DA149	ROS E5 2012 B5-SK124	DA-ROS0118-001.C	DA149	SP3	Roseires East Bank	2019-01-04	3	3	0	0	2
DA152	TARP 2017 G21	DA-TING0118-002	DA152	SP3	Tinga Archaeological Rescue Project	2019-09-23	38	25	0	0	2
DA153	TARP 2017 G32	DA-TING0118-003	DA153	SP3	Tinga Archaeological Rescue Project	2019-07-28	39	32	0	0	2
DA321	TARP 2017 G1	DA-TING0118-001	DA321	SP3	Tinga Archaeological Rescue Project	66/30	147	95	0	0	2
DA150	KWC 2014 G1_T7	DA-KWE0118-001	DA150	SP3	Kweka cemetry	32/19	42	20	0	0	2
DA320	KWC 2016 T1	DA-KWE0118-002	DA320	SP3	Kweka cemetry	2019-06-12	22	16	0	0	2
DA322	KCC (Kada14) T9	DA-KAT0118-001.A	DA322	SP3	Katakol Christian Cemetery	2019-02-05	11	10	0	0	2
DA143	Skeleton C 858/859, Bed rock section; DD 115-125.6	DA-LUK0317-018.B	DA143	SP3	Lukenya Hill (GvJm 202)	2019-03-12	23	16	0	0	2
DA145	Skeleton A 533	DA-LUK0317-022.E	DA145	SP3	Lukenya Hill (GvJm 202)	47/11	77	64	1.3	0.31	2
DA323	703; West rocky sect; DD 75.5-85.5	DA-LUK0317-003	DA323	SP3	Lukenya Hill (GvJm 202)	58/26	147	115	2.1	0.91	2
DA355	243	DA-LUK0317-010	DA355	SP3	Lukenya Hill (GvJm 202)	70/14	77	50	0	0	3
DA356	180; DD 65.5 -75.5	DA-LUK0317-008	DA356	SP3	Lukenya Hill (GvJm 202)	47/4	65	46	1.6	0.95	2
DA144	Skeleton 1, 55	DA-MOL0317-001.A	DA144	SP3	Molo Cave (GoJi3)	69/22	110	83	1.9	0.8	2
DA345	Box 32G	DA-MOL0317-019.C	DA345	SP3	Molo Cave (GoJi3)	2019-08-20	43	26	2.4	0.88	2
DA324	Individual 2, 107	DA-COL0317-002.C	DA324	SP3	Cole's Burial (GrJj5a)	39/3	102	87	1	0.52	2
DA325	Indivdual 1, 107	DA-COL0317-001.B	DA325	SP3	Cole's Burial (GrJj5a)	64/17	103	83	2	0.97	2
DA346	21 5a, loose tooth	DA-COL0317-003	DA346	SP3	Cole's Burial (GrJj5a)	90/34	175	138	2.9	0.87	2
DA316	1 C	DA-PIC0317-001a	DA316	SP3	Pickford's Site (GvJn 14)	2/0	4	4	0	0	2
DA344	95B #9; 55495; MS 24.82-25; ME 14.30-15, SD 99.78-99.87	DA-JAR0317-006	DA344	SP3	Jarigole (GbJ1)	1/0	4	4	0	0	2
DA357	8934 MS: 24.97; ME: 14.83, DS: 49	DA-JAR0417-009	DA357	SP3	Jarigole (GbJ1)	46/19	76	54	2.7	0.75	2
DA358	54973; MS 21-22; ME 13-14, wall collapse	DA-JAR0417-034	DA358	SP3	Jarigole (GbJ1)	2019-03-06	16	10	0	0	2
DA352	Trench IV	DA-NJO0317-012.E	DA352	SP3	Njoro River Cave (GrJh 4)	38/11	79	58	0	0	2
DA359	Trench III, No. III A.A. Skull 22	DA-NJO0317-018	DA359	SP3	Njoro River Cave (GrJh 4)	33/6	90	71	1.1	0.48	2
DA360	Trench X1, layer 2	DA-NJO0317-010.G	DA360	SP3	Njoro River Cave (GrJh 4)	2019-07-24	37	23	0	0	2
Z263	n/a	Extraction blank for: Z257-Z258	Z263	FASP	n/a	0/0	0	0	0	0	2
Z277	n/a	Extraction blank for: Z268, Z272	Z277	FASP	n/a	2019-03-04	3	3	0	0	2
Z458	n/a	Extraction blank for: Z449, Z452, Z455, Z456	Z458	FASP	n/a	2019-04-05	8	6	0	0	2
Z467	n/a	Extraction blank for: Z462	Z467	FASP	n/a	2019-04-08	3	2	0.1	0.88	2
Z712	n/a	Extraction blank for: Z708	Z712	FASP	n/a	2019-05-07	9	8	0	0	2
DA062a	n/a	Blank for: DA051-DA055 DA057-DA059	DA062a	SP3	n/a	2019-06-13	13	9	0	0	2
DA205	n/a	Blank for: DA143-DA145	DA205	SP3	n/a	25/16	24	19	0	0	2
DA158	n/a	Blank for: DA146, DA149-DA153, DA155-DA156	DA158	SP3	n/a	2019-06-18	14	7	0	0	2
*Byonic: first number logprob >1 or >highest scoring decoy, at least 4 spectra, 2nd number: logprob>10, at least 4 spectra

## Sheet: Data 3 OSSD Results 
Supplementary Data 3: Results of searching against custom-made oral signature screening database (OSSD). OSSD pass is at ten or more total proteins and at least 45% match (oral+immune)
Lab ID	Extraction method	Site	Total protein IDs byonic*		Total protein IDS byonic OSSD*		Lab contaminants		Common contaminants		Oral microbiome		Immune response		Total proteins	% Authentic	PASS	OSSD Score**	% Non tryptic cleavage	Total Nontryptic	Total at K	R
Z258	FASP	Kadruka 1	49	22	5	2	1	0	2	2	2	0	0	0	5	40	FAIL	n/a
DA051	SP3		4	2	7	4	3	3	2	1	2	0	0	0	7	28.5714	FAIL	n/a
Z257	FASP	Kadruka 1	17	2	83	27	2	1	2	2	70	18	9	7	83	95.1807	PASS	High	2.46085	22	269	625
DA052	SP3		68	13	110	49	2	2	6	6	93	34	10	8	110	93.6364	PASS	High	3.48953	35	344	659
Z268	FASP	Kadruka 1	8	0	28	7	3	2	4	3	14	1	7	1	28	75	PASS	Medium	10.3734	25	72	169
DA053	SP3		5	1	12	6	2	2	5	4	3	0	2	0	12	41.6667	FAIL	n/a
Z272	FASP	Kadruka 1	1	1	2	1	2	1	0	0	0	0	0	0	2	0	FAIL	n/a
DA054	SP3		0	0	4	2	2	1	2	1	0	0	0	0	4	0	FAIL	n/a
Z708*	FASP	Kadruka 1	39	16	56	43	3	3	4	4	39	26	10	10	56	87.5	PASS	High	22.7679	102	151	297
DA317	SP3		23	5	14	8	3	2	5	5	3	0	3	1	14	42.8571	FAIL	n/a
Z449	FASP	Kadruka 21	1	1	4	2	2	2	0	0	0	0	2	0	4	50	FAIL	n/a
DA055	SP3		1	0	10	3	2	2	3	1	3	0	1	0	10	40	FAIL	n/a
Z455	FASP	Kadruka 21	1	1	6	2	2	1	3	1	1	0	0	0	6	16.6667	FAIL	n/a
DA057	SP3		65	13	16	11	2	2	6	6	5	1	3	2	16	50	PASS	Low	24.7104	128	218	300
Z456	FASP	Kadruka 21	1	0	5	3	1	1	4	2	0	0	0	0	5	0	FAIL	n/a
DA058	SP3		161	55	18	15	1	1	6	5	11	9	0	0	18	61.1111	PASS	Low	13.617	64	175	295
Z462	FASP	Kadruka 21	8	2	2	1	2	1	0	0	0	0	0	0	2	0	FAIL	n/a
DA059	SP3		7	2	8	6	2	2	4	4	2	0	0	0	8	25	FAIL	n/a
Z452*	FASP	Kadruka 21	27	6	20	8	3	3	2	2	9	1	6	3	20	75	PASS	Medium	21.4876	26	49	72
DA351	SP3		6	0	13	2	2	1	3	1	5	0	3	0	13	61.5385	PASS	Low	20.7447	39	72	116
DA155	SP3	Berber Meroitic Cemetery	18	6	7	5	1	1	4	3	2	1	0	0	7	28.5714	FAIL	n/a
DA156*	SP3	Berber Meroitic Cemetery	19	5	17	7	3	1	6	5	7	0	1	0	17	47.0588	PASS	Low	14.9819	83	222	332
DA318	SP3	Berber Meroitic Cemetery	3	0	6	2	2	2	0	0	4	0	0	0	6	66.6667	FAIL	n/a
DA319	SP3	Berber Meroitic Cemetery	9	3	6	5	1	1	5	4	0	0	0	0	6	0	FAIL	n/a
DA350	SP3	Berber Meroitic Cemetery	32	16	10	6	2	1	7	5	0	0	1	0	10	10	FAIL	n/a
DA146	SP3	Atbara Setiet West Bank	17	10	9	6	2	2	4	4	3	0	0	0	9	33.3333	FAIL	n/a
DA151	SP3	Atbara Setiet West Bank	21	1	21	8	3	3	3	2	8	1	7	2	21	71.4286	PASS	Medium	22.069	128	288	292
DA149	SP3	Roseires East Bank	4	1	3	2	2	2	0	0	1	0	0	0	3	33.3333	FAIL	n/a
DA152	SP3	Tinga Archaeological Rescue Project	23	9	14	6	3	1	5	5	4	0	2	0	14	42.8571	FAIL	n/a
DA153	SP3	Tinga Archaeological Rescue Project	28	7	12	10	1	1	7	6	3	3	1	0	12	33.3333	FAIL	n/a
DA321	SP3	Tinga Archaeological Rescue Project	66	30	35	13	2	2	5	5	23	3	5	3	35	80	PASS	Medium	7.75656	65	316	522
DA150	SP3	Kweka cemetry	32	19	9	7	1	1	8	6	0	0	0	0	9	0	FAIL	n/a
DA320	SP3	Kweka cemetry	12	6	9	4	1	1	4	3	0	0	3	0	9	33.3333	FAIL	n/a
DA322	SP3	Kadakol Christian Cemetery	5	2	6	2	1	1	4	1	1	0	0	0	6	16.6667	FAIL	n/a
DA143	SP3	Lukenya Hill (GvJm 202)	12	3	12	9	3	2	4	4	1	0	3	3	12	33.3333	FAIL	n/a
DA145*	SP3	Lukenya Hill (GvJm 202)	47	11	73	30	2	2	4	3	58	17	9	8	73	91.7808	PASS	High	7.9314	74	356	577
DA323*	SP3	Lukenya Hill (GvJm 202)	58	26	100	52	3	2	4	4	83	36	10	10	100	93	PASS	High	3.74732	35	385	549
DA355	SP3	Lukenya Hill (GvJm 202)	70	14	148	70	3	3	2	2	133	59	10	5	148	96.6216	PASS	High	2.96827	29	322	655
DA356*	SP3	Lukenya Hill (GvJm 202)	47	4	122	50	2	2	3	2	111	42	6	4	122	95.9016	PASS	High	6.07595	48	239	551
DA144*	SP3	Molo Cave (GoJi3)	69	22	139	89	3	1	5	5	122	76	9	7	139	94.2446	PASS	High	5.74429	93	451	1168
DA345	SP3	Molo Cave (GoJi3)	20	8	15	7	3	3	5	4	4	0	3	0	15	46.6667	PASS	Low	5.55556	15	115	155
DA324*	SP3	Cole's Burial (GrJj5a)	39	3	93	39	2	2	5	4	77	29	9	4	93	92.4731	PASS	High	3.55619	25	170	533
DA325*	SP3	Cole's Burial (GrJj5a)	64	17	129	67	2	2	4	3	113	53	10	9	129	95.3488	PASS	High	4.5977	44	314	643
DA346*	SP3	Cole's Burial (GrJj5a)	90	34	107	54	2	2	6	3	89	40	10	9	107	92.5234	PASS	High	6.60714	74	405	715
DA316	SP3	Pickford's Site (GvJn 14)	2	0	5	2	1	1	1	1	3	0	0	0	5	60	FAIL	n/a
DA344	SP3	Jarigole (GbJ1)	1	0	6	2	2	1	2	1	2	0	0	0	6	33.3333	FAIL	n/a
DA357	SP3	Jarigole (GbJ1)	46	19	9	6	2	2	2	2	2	0	3	2	9	55.5556	FAIL	n/a
DA358	SP3	Jarigole (GbJ1)	6	3	6	5	2	2	2	2	1	0	1	1	6	33.3333	FAIL	n/a
DA352	SP3	Njoro River Cave (GrJh 4)	38	11	12	7	2	2	7	5	2	0	1	0	12	25	FAIL	n/a
DA359	SP3	Njoro River Cave (GrJh 4)	33	6	62	16	3	3	5	4	51	7	3	2	62	87.0968	PASS	High	8.27465	47	231	337
DA360	SP3	Njoro River Cave (GrJh 4)	24	7	12	7	3	2	4	3	2	0	1	1	12	25	FAIL	n/a
*Byonic: first number logprob >1 or >highest scoring decoy, at least 4 spectra, 2nd number: logprob>10, at least 4 spectra
**Scoring thresholds described in SI Appendix, also available on Zenodo
Samples in bold had milk proteins

## Sheet: Data 4 Mascot error tolerant
Supplementary Data 4: Mascot error-tolerant search results of samples that passed OSSD screening filtered for counts of amino acids >4
Modification	Residue	Z257	DA052	Z268	Z708	DA057	DA058	Z452	DA351	DA156	DA151	DA321	DA145	DA323	DA355	DA356	DA144	DA345	DA324	DA325	DA346	DA359
Non-specific cleavage	-	9	20		36	26	34	11	12	25	46	31	7	19	27	23	20	6	15	19	43	21
Carbamidomethyl	C	13	14		25	7	6				8	30	11	10						13	17	5
Deamidated	N	74	51	19	105	9	22	10	6	10	15	45	36	60	40	32	48	14	37	40	66	21
Deamidated	Q	56	41	12	107			13		12	8	13	28	31	17	10	11	16	22	21	39	24
Deamidated	R											6
Oxidation	P	10	24	55	58	55	52			129	10	54	17	36			59	43	108	12	21	12
Oxidation	M	11	25		9	17	83	5		8	5	61	21	37	8		13		13	15	24
Oxidation	W											7					5				5	7
Oxidation	T											8
Oxidation	L											7
Dioxidation	M											5			6			6			10	8
Dioxidation	E		5																7		5
Dioxidation	W											17
Trioxidation	C				5							7			5						17
Methyl	D	12	7		5										5					8
Methyl+Deamidated	N																			5
Methyl	S						6								5
Methyl	K		6				10				5
Methyl	N-term		6
Ethyl	N-term			5		6				8	5
Ethyl	K						11
Formyl	K											9									5
Gly	S				5							26		6
Gly	K					6
Amidated	C-term															5
Hydroxycinnamyl	C																				11
Deoxy	S														5
Didehydro	T					10	9			5
Carbonyl	S											5
Label:15N(1)	E									6		6									11	7
Label:15N(1)	V	5	5										5				10		5
Label:15N(1)	D																6
Label:15N(1)	L	8	6										7
Delta:H(2)C(2)	N-term											20	15	7	6				5
Label:15N(1)	G											6		5					5
Label:15N(1)	I		7									6
Label:15N(1)	S		6								5
Label:15N(1)	T		5
Ala->Asp	A		5												5
Ala->Val	A																			5
Ala->Thr	A																			5
Ala->Ser	A	5
Arg->Thr	R																			9
Asp->Ala	D						7
Cys->Ala	C																				6
Glu->Ala	E	14																			5
Glu->Val	E													6
Gln->pyro-Glu	N-term											13		5							9
Glu->Lys	E		5
Glu->Xle	E	8													5
Gly->Met	G																				6
Leu->MetOx	L						5
Lys->Arg	K		6		6
Pro->Ala	P	9
Thr->Xle	T														7					6
Trp->Kynurenin	W											10
Val->Xle	V					18					10
Val->Ala	V		5				16
Val->Asn	V					5
Xle->Val	I	12			6		5							9	16	6				9	5
Xle->Val	L		6											7		6				6

## Sheet: Data 5 Byonic error tolerant
Supplementary Data 5: Byonic error-tolerant search results for samples that passed OSSD screening
	Z257	DA052	Z268	Z708	DA057	DA058	Z452	DA351	DA156	DA151	DA321	DA145	DA323	DA355	DA356	DA144	DA345	DA324	DA325	DA346	DA359
# Proteins	17	27	7	31	19	46	12	16	10	9	46	23	29	33	17	18	11	21	40	49	29
Scores
Peptide matches above 32	189	261	55	130	394	443	67	117	254	254	781	306	340	166	115	152	166	126	254	506	283
Peptide matches above 20	284	346	88	178	516	614	82	140	297	313	997	392	442	258	154	217	195	163	320	672	374
Decoy matches above 20	2	4	0	2	0	14	0	0	0	0	6	3	10	9	5	1	1	1	10	10	4
Top score for Decoy	25	32	6	24	14	41	0	19	13	10	29	34	31	32	33	38	21	21	30	37	46
Top score for Decoy >9 aa	3	20	6	24	8	41	0	7	12	10	29	18	24	31	24	19	0	21	28	22	28
Nonspecific Cleavage*
Total peptides	201	293	59	169	455	401	76	126	270	295	742	269	290	191	133	155	188	137	291	450	336
missed cleavage	25	44	0	55	48	27	10	14	10	8	187	35	63	48	24	37	14	10	99	142	30
semi-tryptic, ragged-N	18	39	2	26	17	14	3	16	23	21	54	6	15	45	35	19	21	12	66	52	41
semi-tryptic, ragged-C	8	9	0	12	4	6	0	7	13	25	4	6	3	6	12	5	5	8	26	8	13
Non-tryptic	0	2	0	0	5	4	2	8	9	2	2	4	3	0	6	15	7	7	0	14	4
Cysteine Modification
Cysteine Total	15	13	2	25	14	9	4	1	1	9	81	14	18	6	0	3	2	5	9	16	2
Cysteine Mod	15	13	2	25	14	9	4	0	1	9	81	14	19	6	1	3	2	5	9	16	2
Disulfide bridge	0	0	0	0	0	0	0	0	0	0	0	0	0	0	0	0	0	0	0	0	0
Most Common Variable Modificattioins over Baseline**
Oxidation H/W								4 / 26			36 / 114			3 / 35			14 / 37		4 / 31	27 / 76	23 / 66
Oxidation M	28 / 40	43 / 49		11 / 12	31 / 34	84 / 89	2 / 3	2 / 3	7 / 8	7 / 8	130 / 139	53 / 59	43 / 52	8 / 11	4 / 4	23 / 27		10 / 12	30 / 37	41 / 46	5 / 7
Dioxidation W				5 / 10							36 / 74		5 / 20				5 / 5		6 / 18		5 / 6
Oxidation P		11 / 111	26 / 43	25 / 81					167 / 377	5 / 198			8 / 91		3 / 70	35 / 79	30 / 115	2 / 61		10 / 169
Deamidated N/Q	123 / 251	105 / 260	10 / 28	97 / 145	11 / 331	26 / 304	1 / 38	19 / 96	47 / 234	59 / 281	90 / 680	97 / 263	120 / 338	59 / 160	37 / 113	34 / 142	19 / 164	63 / 129	115 / 278	131 / 524	79 / 290
Pyro-glu N-term E/Q/camC	4 / 19				8 / 34				5 / 19		23 / 105	5 / 24	5 / 37				3 / 20			13 / 72	5 / 41
Carbamidomethylation artifacts	16 / 305						3 / 94	1 / 162	5 / 339			8 / 310	5 / 381	9 / 265		6 / 180		3 / 133	15 / 350
Acetaldehyde (K, N, H, or N-term)		7 / 289			10 / 560	7 / 597		37 / 197	12 / 346	7 / 359	80 / 995	58 / 366	31 / 402	14 / 270	20 / 172	13 / 190	25 / 252	28 / 159	15 / 350	34 / 705	38 / 370
Methylation/dimethylation N-term			2 / 78		39 / 582	26 / 596		13 / 171	47 / 377	57 / 403	2 / 934	9 / 317	13 / 384	8 / 264	11 / 161	6 / 182	7 / 233	2 / 133	12 / 350	16 / 684	16 / 348
Formyl S/T															2 / 73						7 / 230
Formaldehyde W/N-term								9 / 169		5 / 357					3 / 155		6 / 233	2 / 133
Methyl ester E		5 / 146				21 / 330		2 / 66					8 / 239				3 / 130	2 / 71
Methylation K/H/N/R	10 / 267	15 / 283			19 / 559	19 / 580		3 / 159		13 / 357	13 / 921	14 / 322	13 / 382	18 / 257	7 / 150	8 / 182	5 / 227	6 / 132	17 / 338	15 / 668	17 / 343
Dimethylation K/R	4 / 260	7 / 265		2 / 164		17 / 568				6 / 306			6 / 369	13 / 241	6 / 144	2 / 174	3 / 216	4 / 124	12 / 321	9 / 660	8 / 320
Beta elimination S/T			2 / 31				1 / 62			5 / 259								2 / 84
*Byonic separates different types of non-specific cleavage into four categories: missed cleavages where the cut sites are still both tryptic but there is a missed cut site in the peptide, semi-tyrptic, ragged-C where the N terminus is a tryptic cut site and the C terminus is not, semi-tryptic, ragged-N where the C terminus is a tryptic cut site and N terminus is not, and non-tryptic where neither…
**The number of peptides with the modification / number of peptides which could have had that modification based upon their sequence composition

## Sheet: Data 6 Individuals with dairy
Supplementary Data 6: Summary of milk proteins identified in this study per individual. All samples were searched using both Mascot and Byonic. For two samples (DA356 and DA324) milk proteins were identified but they did not meet the criteria (see methods). These were therefore not reported as evidence of milk consumption in the main text
Peptide Information									Byonic Results					Scaffold Results
Site	Sample	Protein	Scan Number	Start Position	Sequence	PTMs	Taxonomy	Overall Taxonomy	Protein Log Prob	Peptide FDR 2D	Peptide FDR uniq. 2D	Byonic Score	q-value2D	Protein FDR	Peptide FDR	MASCOT ion score	Base Peak	Charge
Kadruka 1	Z708	LACB	6550	143	TPEVDKEALEKFDK		Capra	Goat	8.43	0.044	0.054	512.1	0.06	1.1	0.54	19.22	412.97	4
			4852	143	TPEVDKEALEK		Capra			0	0	891.6	1.1e-09			60.9	629.83	2
			4848	143	TPEVDKEALEK		Capra			0	0	657.9	1.9e-05			45.42	420.22	3
			9455	169	LAFNPTQLEGQCHV	Deamidated (Q7, Q11); Carbamidomethyl (C12)	Caprinae			0.088	0.1	363.3	0.088			62.05	808.87	2
			4800	149	EALEKFDK		Capra			0.0031	0.0049	670.1	0.0034			50.4	490.26	2
			^8511	94	TKIPAVFKID		Bovidae		13.14	0.0018	0.0023	423	0.0021
			^9252	96	IPAVFKID		Bovidae			0.037	0.043	372.4	0.037
			^6529	134	SLACQCLVR	Deamidated (Q5); Carbamidomethyl (C4, C6)	Pecora			0.0089	0.011	384.9	0.0093
Kadruka 21	Z452	LACB	13059	143	TPEVDDEALEKFDK		Bovinae or Ovis*	Cow and/or Sheep	4.68	0	0	797.1	5.1e-07	2.5	1	62.88	818.39	2	**
			13035	143	TPEVDDEALEKFDK		Bovinae or Ovis*			0	0	697.9	5.3e-06			42.84	545.93	3	**
			13023	143	TPEVDDEALEKFDK		Bovinae or Ovis*			0	0	775.7	3.8e-07
			12918	143	TPEVDDEALEKFDK		Bovinae or Ovis*			0	0	599.1	0.0031
			^5519	145	EVDDEALEK	Glu > pyroGlu (E1)	Bovinae or Ovis		6.21	0.0068	0.012	297.6	0.0069
	DA351	CASB	^18695	208	YQEPVLGPVRGPF		Bovidae	Cow, sheep or goat	1.43	0.016	0.025	410.7	0.016
			^14877	208	YQEPVLGPVRGP		Bovidae			0.016	0.025	388.3	0.016
Berber Meroitic Cemetery	DA156	LACB	3904	102	IDALNENK		Pecora	Cow and/or Sheep	8.05	0	0	440.2	0.0094	0	0	35.74	458.74	2
			6659	143	TPEVDDEALEK		Bovinae or Ovis*			0	0	839.4	6.5e-09			57.02	623.3	2
			5078	143	TPEVDDEALEK		Bovinae or Ovis*			0	0	469.7	0.003			25.47	623.3	2
			13040	110	VLVLDTDYK		Pecora			0.027	0.055	375.7	0.044			18.1	533.3	2
			13225	110	VLVLDTDYK		Pecora			0.05	0.055	400.8	0.1			31.1	533.3	2
			10335	110	VLVLDTDYKK		Pecora			0.025	0.068	397.9	0.2			14.3	398.56	3
		CASA2	11312	130	NAVPITPTLNR		Bovinae	Cow	0.46	0.016	0.03	390.9	0.036	0	0	23.18	598.34	2
			8020	153	TVDMESTEVFTK	Oxidation (M); Phospho (ST)	Bovinae			0	0	553.4	0.00048			21.64	741.81	2
			7993	48	ENLCSTFCK		Bovinae			0.35	0.44	315.2	0.92			20.4	579.75	2
		CASB	4355	192	AVPYPQR		Bovinae	Cow	0.1	0.13	0.16	357.3	0.36	0	0	19.7	415.73	2
			4550	192	AVPYPQR		Bovinae			0.11	0.16	392.5	0.33			16	415.73	2
			6209	185	VLPVPQK		Bovidae			0.24	0.32	345.8	0.61			19.2	390.75	2
			6531	185	VLPVPQK		Bovidae			0.34	0.32	249.8	0.86			12.8	390.75	2
			^17906	206	LLYQEPVLGPVR		Bovidae		1.8	0.017	0.045	340.8	0.017
		CASK	2520	108	SCQAQPTTMAR	Oxidation (M9) Carbamidomethyl (C2)	Bovinae	Cow	0.3	0.34	0.44	333.5	0.86	0	0	14.52	633.78	2
			21623	90	SPAQILQWQVLSNTVPAK	Deamidated (Q9)	Bos			0.35	0.45	493.6	0.91			34.21	661.04	3
			20768	46	YIPIQYVLSR		Bovidae			0.036	0.052	426.7	0.15			32.84	626.36	2
			^10011	173	VIESPPEIN		Bovinae		4.42	0.0045	0.041	422.2	0.0045
Lukenya Hill	DA145	LACB	10820	143	TPEVDDEALEKFDK		Bovinae or Ovis*	Cow and/or Sheep	14.51	0	0	992.9	3e-12	1.3	0.31	34.36	545.93	3
			16111	143	TPEVDDEALEKFDKALK		Bovinae or Ovis*			0	0	733.8	4.1e-06			23.67	487.75	4
			8666	108	VLVLDTDYKK		Pecora			0.034	0.048	515.7	0.034			39.17	597.34	2
			10833	143	TPEVDDEALEKFDK		Bovinae or Ovis*			0	0	681.1	1.2e-05
	DA323	LACB	12486	94	TKIPAVFK		Bovidae	Cow, Sheep and/or Goat	11.98	0.043	0.06	462.9	0.044	2.1	0.91	15.4	452.29	2
			14176	143	TPEVDDEALEKFDK		Bovinae or Ovis*			0	0	762.8	3e-08			54.1	818.39	2
			14381	143	TPEVDDEALEKFDK		Bovinae or Ovis*			0	0	782.2	1.8e-08			21.4	545.93	3
			14300	143	TPEVDDEALEKFDK		Bovinae or Ovis*			0	0	711.1	1.6e-06			25.7	545.93	3
			21308	59	VYVEELKPTPEGDLEILLQK		Bovidae			0	0	767.8	2.9e-08
	DA356	LACB	9271	143	TPEVDDEALEK		Bovinae or Ovis*	Cow and/or Sheep	11.64	0	0	698	1.2e-05	1.6	0.95	33.38	623.3	2
			15016	143	TPEVDDEALEKFDK		Bovinae or Ovis*			0	0	851.8	1.7e-09			34.7	545.93	3
			12845	143	TPEVDDEALEKFDK		Bovinae or Ovis*			0	0	699.3	2.1e-05			23.94	545.93	3
Cole's Burial	DA325	LACB	18868	102	IDALNENKVLVLDTDYKK	Deamidated (N5, N7)	Pecora	Cow and/or Sheep	15.83	0.0027	0.0043	670.2	0.003	2	0.97	51.39	698.05	3
			18174	102	IDALNENKVLVLDTDYKK	Deamidated (N5)	Pecora			0	0	766.1	2.2e-06			43.6	698.37	3
			12537	94	TKIPAVFK		Bovidae			0.029	0.041	470.5	0.031			57.49	301.86	3
			14454	143	TPEVDDEALEKFDK		Bovinae or Ovis*			0	0	950.3	1.5e-11			46.36	545.93	3
			14467	143	TPEVDDEALEKFDK		Bovinae or Ovis*			0	0	916	2.5e-11			55.8	818.39	2
			12429	94	TKIPAVFK		Bovidae			0.044	0.041	498.6	0.052			26.1	452.29	2
			12313	143	TPEVDDEALEKFDK		Bovinae or Ovis*			0.0044	0	580.1	0.0048
			12140	110	VLVLDTDYKK		Pecora			0	0	603.7	0.00018
	DA346	LACB	12878	94	TKIPAVFK		Bovidae	Cow and/or Sheep	17.03	0.022	0.033	429	0.022	2.9	0.87	26	301.86	3
			12863	94	TKIPAVFK		Bovidae			0.027	0.033	490.6	0.027			19.5	452.29	2
			15151	143	TPEVDDEALEKFDK		Bovinae or Ovis*			0	0	818.6	6.2e-09			84.6	818.39	2
			15125	143	TPEVDDEALEKFDK		Bovinae or Ovis*			0	0	925.2	2e-11			46.3	545.93	3
			14920	143	TPEVDDEALEKFDK		Bovinae or Ovis*			0	0	747.2	7.3e-08			16.2	545.93	3
			19579	143	TPEVDDEALEKFDKALK		Bovinae or Ovis*			0	0	741.8	5.6e-07			17	487.75	4
			9271	143	TPEVDDEALEK		Bovinae or Ovis*									57.2	623.3	2
			5557	102	IDALNENK		Pecora		17.03	0.041	0.057	363.8	0.044
			12663	110	VLVLDTDYKK		Pecora			0.034	0.05	519.8	0.034
	DA324	LACB	14125	143	TPEVDDEALEKFDK		Bovinae or Ovis*	Cow and/or Sheep	6.93	0	0	806.1	4e-09
			13922	143	TPEVDDEALEKFDK		Bovinae or Ovis*			0.044	0	336.8	0.044
Molo Cave	DA144	LACB	16440	143	TPEVDDEALEKFDKALK		Bovinae or Ovis*	Cow and/or Sheep	13.39	0	0	624.9	2.3e-05	1.9	0.8	16.94	487.75	4
			12043	143	TPEVDDEALEKFDK		Bovinae or Ovis*			0	0	884.2	6.6e-11			24.82	545.93	3
			16465	143	TPEVDDEALEKFDKALK		Bovinae or Ovis*			0	0	720.2	1.9e-06
			12062	143	TPEVDDEALEKFDK		Bovinae or Ovis*			0	0	748.5	8.8e-07
			11837	143	TPEVDDEALEKFDK		Bovinae or Ovis*			0	0	714.1	6e-08
			12057	143	TPEVDDEALEKFDK		Bovinae or Ovis*			0	0	664	6e-06
			12251	143	TPEVDDEALEKFDK		Bovinae or Ovis*			0	0	568.4	9.2e-05
No results with Byonic or MASCOT
MS2 spectra provided in SI Appendix
*Aspartic acid (D) has the same mass as a deamidated asparagine (N), and the amino acids are indistinguishable in this state.
**Only found with Scaffold when relaxing parameters to 1 minimum peptide
^Found in nontryptic search only run with Byonic
Italicised results were not taken forward for final analysis

## Sheet: Data 7 ZooMS Results
Supplementary Data 7: ZooMS results
Sample #	ID	P1	A	A'	B	C	P2	D	E	F	F'	G	G'	Morph ID	ZooMS+Morph ID
MOLF011	Bos/Bison	1105.5		1208.6	1427.6	1580.7		2130.9		2853.4		3017.3	3033.3	Mammal ≥3	Bos
		1105.5		1208.6	1427.6	1580.7		2130.9		2853.4		3017.3	3033.3
		1105.5		1208.6	1427.6	1580.7		2130.9		2853.4		3017.3	3033.3
MOLF010	Ovis/Rupicapra	1105.5		1196.6	1427.6	1580.7	1648.7	2131	2792	2883.3	2899.3	3017.4	3033.5	Bovid 2	Ovis
		1105.5		1196.6	1427.6	1580.7	1648.7	2131	2792	2883.3	2899.3	3017.4	3033.5
		1105.5		1196.6	1427.6	1580.7	1648.7	2131	2792	2883.3	2899.3	3017.4	3033.5
MOLF008	Bos/Bison	1105.5		1208.6	1427.6	1580.7		2131		2853.2	2869.1	3017.1	3033.3	Mammal ≥3	Bos
		1105.5		1208.6	1427.6	1580.7		2131		2853.2	2869.1	3017.1	3033.3
		1105.5		1208.6	1427.6	1580.7		2131		2853.2	2869.1	3017.1	3033.3
MOLF005	Bos/Bison	1105.5		1208.6	1427.7	1580.8		2131.1		2853.5	2869.4		3033.3	Bovid 3	Bos
		1105.5		1208.6	1427.7	1580.8		2131.1		2853.5	2869.4		3033.3
		1105.5		1208.6	1427.7	1580.8		2131.1		2853.5	2869.4		3033.3
MOLF003	Bos/Bison/Cephalophus	1105.5	1192.6	1208.6	1427.7	1580.8		2131.1		2853.5	2869.5			Bovid 1 (neonate)	Cephalophus
		1105.5	1192.6	1208.6	1427.7	1580.8		2131.1		2853.5	2869.5
		1105.5	1192.6	1208.6	1427.7	1580.8		2131.1		2853.5	2869.5
LUKF004	Bos/Bison	1105.5	1192.7	1208.7	1427.7	1580.8	1648.8	2131.1	2792.2	2853.5	2869.5	3017.3	3033.3	Bovid 3	Bos
		1105.5	1192.7	1208.7	1427.7	1580.8	1648.8	2131.1	2792.2	2853.5	2869.5	3017.3	3033.3
		1105.5	1192.7	1208.7	1427.7	1580.8	1648.8	2131.1	2792.2	2853.5	2869.5	3017.3	3033.3
LUKF003	Bos/Bison	1105.5		1208.7	1427.7		1648.8	2131.1		2853.4		3017.4	3033.4	Mammal ≥3	Bos
		1105.5		1208.7	1427.7		1648.8	2131.1		2853.4		3017.4	3033.4
		1105.5		1208.7	1427.7		1648.8	2131.1		2853.4		3017.4	3033.4
LUKF001	Bos/Bison	1105.5		1208.7	1427.7		1648.9	2131.2		2853.5		3017.5	3033.5	Bovid 3	Bos
		1105.5		1208.7	1427.7		1648.9	2131.2		2853.5		3017.5	3033.5
		1105.5		1208.7	1427.7		1648.9	2131.2		2853.5		3017.5	3033.5

## Sheet: Data 8 Bone collagen
Supplementary Data 8: δ15N and δ13C values for human and animal bulk bone collagen
Site	MPI-SHH Database	Burial/Context	Lab ID	Species	Element sampled	δ13C ‰VPDB	Std. dev	δ15N ‰AIR	Std. dev	C/N	%C	%N	Collagen yield (% by weight)
Lukenya Hill (GvJm 202)	DA-LUK0317-006	GvJm202/721; Central Bone Sect; DD 85.5-95.5	LUK001	Homo sapiens	Rib	-6.64083	0.2	12.5788	0.11	3.33559	46.5	16.3	13.8
Lukenya Hill (GvJm 202)	DA-LUK0317-011	GvJm202/543, Central Bone Sect; DD 104.5	LUK002	Homo sapiens	Rib	-5.7	0.11	12.3	0.05	3.3	35.4	12.5	11.1
Lukenya Hill (GvJm 202)	DA-LUK0317-018.G	GvJm202/85; Skeleton C, Bed Rock Section; DD 115.-125.7	LUK003	Homo sapiens	Rib	-6	0	13.2	0	3.2	26.2	9.5	4.8
Lukenya Hill (GvJm 184)	DA-LUHI0317-002	GvJm184/534, TP2 HS 50-60	LUKF001	Bos	Humerus CYL	-6.54	0.11	7.18	0	3.3	42.6	14.9	2.5
Lukenya Hill (GvJm 202)	DA-LUK0317-012	GvJm202/93	LUKF003	Bos	Long bone fr	-6.2	0	7.3	0	3.1	38.8	14.5	5.7
Lukenya Hill (GvJm 202)	DA-LUK0317-014	GvJm202/646; East Rocky Sect; DD 75.5-85.5	LUKF004	Bos	Femur shfr.	-5.84	0.06	9.43	0.02	3.2	44.8	16.2	3.3
Molo Cave (GoJi3)	DA-MOL0317-002	Mixed in with post-crania	MOL001	Homo sapiens	Rib	-6	0.05	11.4	0.11	3.4	45.41	15.73	13.5
Molo Cave (GoJi3)	DA-MOL0317-021.C	32G 55/53	MOL005	Homo sapiens	Rib	-5.9	0.04	11.8	0.11	3.4	45.91	15.91	13.4
Molo Cave (GoJi3)	DA-MOL0317-017	32F 850/62	MOLF003	Cephalophus	Left Mandible	-19.7	0.05	8.35	0.01	3.4	44.7	15.2	1.8
Molo Cave (GoJi3)	DA-MOL0317-004.B	Mixed in with human post-cranial elements	MOLF005	Bos	R rib angle fr	-6.22	0.01	5.32	0	3.1	40.38	15.08	2.2
Molo Cave (GoJi3)	DA-MOL0317-007	32F 850/62 "F1"	MOLF008	Bos	Non ID fragment	-6.75	0.02	7.78	0.03	3.1	42.9	15.96	5.3
Molo Cave (GoJi3)	DA-MOL0317-023	32G	MOLF010	Ovis	Rib proximal fr	-8.05	0.04	8.25	0	3.2	45.81	16.87	3.1
Molo Cave (GoJi3)	DA-MOL0317-008a	32F 850/62 "F2"	MOLF011	Bos	Upper limb bone fragment	-6.6	0.01	6.55	0.02	3.1	42.36	15.85	2.6

## Sheet: Data 9 Tooth enamel
Supplementary Data 9: δ13C and δ18O values for human and animal tooth enamel
Site name and code	DA Database	Indvidual	Lab ID	Species	Element sampled	δ13C ‰VPDB	Std. dev.	δ18O ‰VPDB	Std. Dev
Lukenya Hill (GvJm 202)	DA-LUK0317-003	GvJm202/703; West Rocky Sect; DD 75.5-85.5	LUKT004	Homo sapiens	Incisor	-0.308227	0.169129	0.826971	0.100863
Lukenya Hill (GvJm 202)	DA-LUK0317-004	GvJm202/649; East Rocky Sect; DD 75.5-85.5	LUKT005	Homo sapiens	Premolar	-2.0978	0.182813	-1.54771	0.102542
Lukenya Hill (GvJm 202)	DA-LUK0317-008	GvJm202/180; South Silty Sect; DD 65.5 -75.5	LUKT006	Homo sapiens	RLM2	-2.73984	0.22522	-1.11253	0.0943378
Lukenya Hill (GvJm 202)	DA-LUK0317-009	GvJm202/116; 13	LUKT007	Homo sapiens	LLM1	-1.95707	0.105168	-0.737897	0.120626
Lukenya Hill (GvJm 202)	DA-LUK0317-010	GvJm202/243	LUKT008	Homo sapiens	Premolar	-2.79574	0.0998646	-0.611529	0.0977787
Lukenya Hill (GvJm 202)	DA-LUK0317-015	GvJm202/593; Skeleton B; Central Bone Sect; DD 105.5	LUKT009	Homo sapiens	LLM2	-4.56814	0.0968536	-2.45148	0.0583004
Lukenya Hill (GvJm 202)	DA-LUK0317-022.B	GvJm202/533; Skeleton A	LUKT011	Homo sapiens	LUM3	-3.72763	0.162476	-0.596597	0.105751
Lukenya Hill (GvJm 202)	DA-LUK0317-013	Gvjm202/523 PS50-60	LUKF002	Eudorcas thomsonii	LUM1	-6.69999	0.126284	1.85081	0.0593465
Coles Burial (GrJj 5a)	DA-COL0317-001.A	Individual 1; 107	COLT001.1	Homo sapiens	Incisor	-1.16867	0.15538	-0.880213	0.0875034
Coles Burial (GrJj 5a)	DA-COL0317-003	21 5a (isolated tooth)	COLT002	Homo sapiens	Incisor	-3.40896	0.138997	-1.78744	0.125395
Coles Burial (GrJj 5a)	DA-COL0317-033	144	COLF002	Rodent indet	RLI1	-1.24676	0.0888069	-4.88538	0.199308
Coles Burial (GrJj 5a)	DA-COL0317-004	144	COLF003	Tachyoryctes	LLI1	-4.76161	0.0472827	-4.03209	0.0495428
Molo Cave (GoJi3)	DA-MOL0317-001.H	skeleton 1, 55	MOLT001.1	Homo sapiens	RLM1	-4.90766	0.110466	-3.71963	0.0624944
Molo Cave (GoJi3)	DA-MOL0317-005	N. 43a	MOLT006	Homo sapiens	ULM1	-3.95298	0.120336	0.91301	0.0975115
Molo Cave (GoJi3)	DA-MOL0317-021.A	32G. 55/53	MOLT005.1	Homo sapiens	LLM1	-1.31748	0.102734	0.209455	0.106279
Molo Cave (GoJi3)	DA-MOL0317-011	850/62, "FT4"	MOLF001	Capra hircus	LLM3	0.319503	0.120013	-1.4765	0.080962
Molo Cave (GoJi3)	DA-MOL0317-009	850/62, "FT2"	MOLF002	cf. Bos	LUP0	0.530246	0.157149	-3.95591	0.110579
Molo Cave (GoJi3)	DA-MOL0317-017	32G	MOLF003	Cephalophus	LLdp4	-12.4421	0.106473	-2.08518	0.0637896
Molo Cave (GoJi3)	DA-MOL0317-004.A	Mixed in with human post-cranial material	MOLF004	Capra hircus	LLM2	-1.69522	0.0979374	1.74588	0.0629554
Molo Cave (GoJi3)	DA-MOL0317-010.A	850/62, "FT3"	MOLF006	Dendrohyrax	RUP2	-18.2541	0.0824497	-7.78077	0.0552458
Molo Cave (GoJi3)	DA-MOL0317-022	32G	MOLF007	Heterohyrax	RLP4	-14.0908	0.11667	2.23977	0.0995258
